# Supplementary material for: Mosquitoes in small urban spaces: identification of blood meals and flight distances of engorged females in the southern Great Plains of the United States
Source: J Med Entomol. 2025 Aug 23;62(5):1200–7. doi: 10.1093/jme/tjaf105 (PMC12507432; doi:10.1093/jme/tjaf105)
Supplement: tjaf105_Supplementary_Data [file tjaf105_supplementary_data.zip]

Archive with 3 entries (2 files):
- tjaf105_Supplementary_Data/
- tjaf105_Supplementary_Data/Supp Table 1 Abundance central OK collections.docx
- tjaf105_Supplementary_Data/Supplemental_Figures_1-4_revised.docx
